# Supplementary material for: First report of mitochondrial COI in foraminifera and implications for DNA barcoding
Source: Sci Rep. 2021 Nov 12;11:22165. doi: 10.1038/s41598-021-01589-5 (PMC8589990; doi:10.1038/s41598-021-01589-5)
Supplement: Supplementary file 2 — Supplementary Table 1. [file 41598_2021_1589_MOESM2_ESM.xlsx]

## Sheet: Sheet1
First report of mitochondrial COI in foraminifera and implications for DNA barcoding
Jan-Niklas Macher, Jeremy G. Wideman, Elsa B. Girard, Anouk Langerak, Elza Duijm, Jamaluddin Jompa, Aleksey Sadekov, Rutger Vos, Richard Wissels, Willem Renema
Supplementary table 1: Table showing sample IDs, sampling locations and dates, taxonomy, shotgun sequencing and amplification results, and NCBI blast hits for the analysed foraminiferal specimens
Sample (specimen) ID	Shotgun sample ID	Sampling location	Sampling site coordinates	Sampling_date	Order	Morphospecies	Shotgun sequencing			Amplification (primer combinations)					NCBI GenBank top match
-	-	-	-	-	-	-	Shotgun sequenced	Number of analysed reads	Mean coverage of COI contig	Rotaliida_COI_fwd/Rotaliida_COI_rev	Foraminifera_COI_fwd1/Foraminifera_COI_rev	Foraminifera_COI_fwd2/Foraminifera_COI_rev	Miliolida_COI_fwd1/Miliolida_COI_rev	Miliolida_COI_fwd2/Miliolida_COI_rev	Scientific Name	Taxonomic order	Max Score	Total Score	Query Cover	E value	Per. Ident	Acc. Len	Accession
Alveolinella quoyi_3515		Spermonde Archipelago, Indonesia	5.07802 S 119.31690 E	2018-04-30	Miliolida	Alveolinella quoyi	/			/	/	/	yes	/	Orasema xanthopus group sp. 1	Hymenoptera	113	113	0.53	1e-20	0.759	651	KR733143.1
Alveolinella quoyi_3516		Spermonde Archipelago, Indonesia	5.07802 S 119.31690 E	2018-04-30	Miliolida	Alveolinella quoyi	/			/	/	/	yes	/	Orasema xanthopus group sp. 1	Hymenoptera	113	113	0.53	1e-20	0.759	651	KR733143.1
Alveolinella quoyi_3517		Spermonde Archipelago, Indonesia	5.07802 S 119.31690 E	2018-04-30	Miliolida	Alveolinella quoyi	/			/	/	/	yes	yes	Orasema xanthopus group sp. 1	Hymenoptera	113	113	0.53	1e-20	0.759	651	KR733143.1
Amphisorus sp_3762	Amphisorus sp_A21	Spermonde Archipelago, Indonesia	4.97136 S 119.32219 E	2018-07-05	Miliolida	Amphisorus sp.	yes	14799355	895.6	/	yes	/	/	yes	Polybia bistriata	Hymenoptera	97.8	97.8	0.96	9e-16	0.682	1031	MT444714.1
Amphisorus SpS_3761	Amphisorus SpS_A7	Spermonde Archipelago, Indonesia	4.97136 S 119.32219 E	2018-07-05	Miliolida	Amphisorus sp.	yes	3000000	58.8	/	/	/	/	/	Polybia bistriata	Hymenoptera	97.8	97.8	0.96	9e-16	0.682	1031	MT444714.1
Amphisorus SpS_3763	Amphisorus SpS_A8	Spermonde Archipelago, Indonesia	4.97136 S 119.32219 E	2018-07-05	Miliolida	Amphisorus sp.	yes	78656733	557.7	/	/	/	/	yes	Polybia bistriata	Hymenoptera	97.8	97.8	0.96	9e-16	0.682	1031	MT444714.1
Amphistegina lessonii_3742		Spermonde Archipelago, Indonesia	4.97522 S 119.20795 E	2018-04-26	Rotaliida	Amphistegina lessonii	/			yes	yes	/	/	/	Cecidomyiidae sp. BOLD:ACC8399	Diptera	106	106	0.52	2e-18	0.7622	658	KM860962.1
Amphistegina lessonii_3743		Spermonde Archipelago, Indonesia	4.97522 S 119.20795 E	2018-04-26	Rotaliida	Amphistegina lessonii	/			/	yes	yes	/	/	Cecidomyiidae sp. BOLD:ACC8399	Diptera	106	106	0.52	2e-18	0.7622	658	KM860962.1
Amphistegina papillosa_3741		Spermonde Archipelago, Indonesia	4.97522 S 119.20795 E	2018-04-26	Rotaliida	Amphistegina papillosa	/			yes	yes	/	/	/	Polynema sp. 10BBCHY-1093	Hymenoptera	110	110	0.5	1e-19	0.7812	416	MG482374.1
Amphistegina radiata_2944		Spermonde Archipelago, Indonesia	4.97522 S 119.20795 E	2018-04-26	Rotaliida	Amphistegina radiata	/			yes	yes	yes	/	/	Lirata sp. D0188	Hymenoptera	109	109	0.53	1e-19	0.7619	425	KC008247.1
Amphistegina radiata_2947		Spermonde Archipelago, Indonesia	4.97522 S 119.20795 E	2018-04-26	Rotaliida	Amphistegina radiata	/			yes	yes	/	/	/	Lirata sp. D0188	Hymenoptera	109	109	0.53	1e-19	0.7619	425	KC008247.1
Calcarina hispida_2893	Calcarina hispida_A1	Spermonde Archipelago, Indonesia	5.00 S 119.00 E	2018-04-24	Rotaliida	Calcarina hispida	yes	2155848	541.7	/	/	/	/	/	Tropidopedia carinata	Hymenoptera	127	127	0.92	5e-25	0.7226	661	KX064640.1
Calcarina hispida_2894	Calcarina hispida_A2	Spermonde Archipelago, Indonesia	5.00 S 119.00 E	2018-04-24	Rotaliida	Calcarina hispida	yes	2371455	330.9	/	/	/	/	/	Tropidopedia carinata	Hymenoptera	127	127	0.92	5e-25	0.7226	661	KX064640.1
Calcarina hispida_2895	Calcarina hispida_A3	Spermonde Archipelago, Indonesia	5.00 S 119.00 E	2018-04-24	Rotaliida	Calcarina hispida	yes	2699683	221.4	/	/	/	/	/	Tropidopedia carinata	Hymenoptera	127	127	0.92	5e-25	0.7226	661	KX064640.1
Calcarina hispida_2896	Calcarina hispida_A22	Spermonde Archipelago, Indonesia	5.00 S 119.00 E	2018-04-24	Rotaliida	Calcarina hispida	yes	3096767	302.9	/	/	/	/	/	Tropidopedia carinata	Hymenoptera	127	127	0.92	5e-25	0.7226	661	KX064640.1
Calcarina hispida_2897	Calcarina hispida_A23	Spermonde Archipelago, Indonesia	5.00 S 119.00 E	2018-04-24	Rotaliida	Calcarina hispida	yes	2093980	75.2	/	/	/	/	/	Tropidopedia carinata	Hymenoptera	127	127	0.92	5e-25	0.7226	661	KX064640.1
Marginopora vertebralis_2923		Spermonde Archipelago, Indonesia	4.68754 S 118.95160 E	2018-05-08	Miliolida	Marginopora vertebralis	/			/	yes	/	yes	yes	Chalcididae sp. BIOUG00857-C06	Hymenoptera	97.8	97.8	0.93	9e-16	0.6884	419	MG442962.1
Marginopora vertebralis_2925		Spermonde Archipelago, Indonesia	4.68754 S 118.95160 E	2018-05-08	Miliolida	Marginopora vertebralis	/			/	yes	/	yes	yes	Chalcididae sp. BIOUG00857-C06	Hymenoptera	97.8	97.8	0.93	9e-16	0.6884	419	MG442962.1
Marginopora vertebralis_2930		Spermonde Archipelago, Indonesia	4.68754 S 118.95160 E	2018-05-08	Miliolida	Marginopora vertebralis	/			/	yes	/	yes	yes	Chalcididae sp. BIOUG00857-C06	Hymenoptera	97.8	97.8	0.93	9e-16	0.6884	419	MG442962.1
Marginopora vertebralis_2933	Marginopora vertebralis_A5	Spermonde Archipelago, Indonesia	4.68754 S 118.95160 E	2018-05-08	Miliolida	Marginopora vertebralis	yes	2499594	94.8	/	/	/	/	/	Chalcididae sp. BIOUG00857-C06	Hymenoptera	97.8	97.8	0.93	9e-16	0.6884	419	MG442962.1
NCBI SRA: SRS2618215	NCBI SRA: SRS2618215	Sweden, Gullmar Fjord	58.323000 N 11.545667 E	2018-08-01	Rotaliida	Globobulimina sp.	Downloaded from NCBI SRA	1131794	254.4	/	/	/	/	/	Kapala nr. furcata	Hymenoptera	122	122	0.93	2e-23	0.7085	754	KC008253.1
Neorotalia calcar_3508		Spermonde Archipelago, Indonesia	5.07418 S 119.42237 E	2018-04-29	Rotaliida	Neorotalia calcar	/			yes	yes	yes	/	/	Cecidomyiidae sp. BOLD:AAP5333	Diptera	139	139	0.86	3e-28	0.7345	658	JF872623.1
Neorotalia gaimardi_3504	Neorotalia gaimardi_A28	Spermonde Archipelago, Indonesia	5.07418 S 119.42237 E	2018-04-29	Rotaliida	Neorotalia gaimardi	yes	5499279	754	yes	yes	yes	/	/	Kapala iridicolor	Hymenoptera	134	134	0.86	3e-27	0.7283	754	KT337131.1
Neorotalia gaimardi_3507	Neorotalia gaimardi_A29	Spermonde Archipelago, Indonesia	5.07418 S 119.42237 E	2018-04-29	Rotaliida	Neorotalia gaimardi	yes	2011038	63.1	yes	yes	yes	/	/	Kapala iridicolor	Hymenoptera	134	134	0.86	3e-27	0.7283	754	KT337131.1
Neorotalia gaimardi_3509		Spermonde Archipelago, Indonesia	5.07418 S 119.42237 E	2018-04-29	Rotaliida	Neorotalia gaimardi	/			yes	yes	/	/	/	Kapala iridicolor	Hymenoptera	134	134	0.86	3e-27	0.7283	754	KT337131.1
Neorotalia gaimardi_3510		Spermonde Archipelago, Indonesia	5.07418 S 119.42237 E	2018-04-29	Rotaliida	Neorotalia gaimardi	/			yes	yes	yes	/	/	Kapala iridicolor	Hymenoptera	134	134	0.86	3e-27	0.7283	754	KT337131.1
Nummulites venosus_3483	Nummulites venosus_A26	Spermonde Archipelago, Indonesia	5.10323 S 119.28475 E	2018-04-23	Rotaliida	Nummulites venosus	yes	9824225	114.3	/	/	/	/	/	Kapala nr. furcata	Hymenoptera	132	132	0.94	4e-26	0.7148	754	KC008253.1
Nummulites venosus_3484	Nummulites venosus_A27	Spermonde Archipelago, Indonesia	5.10323 S 119.28475 E	2018-04-23	Rotaliida	Nummulites venosus	yes	10434002	507	/	/	/	/	/	Kapala nr. furcata	Hymenoptera	132	132	0.94	4e-26	0.7148	754	KC008253.1
Operculina ammonoides_2903	Operculina ammonoides_A24	Spermonde Archipelago, Indonesia	5.07802 S 119.31690 E	2018-04-30	Rotaliida	Operculina ammonoides	yes	2424092	237	/	/	/	/	/	Kapala iridicolor	Hymenoptera	123	123	0.86	6e-24	0.7266	754	KT337131.1
Operculina ammonoides_2904	Operculina ammonoides_A4	Spermonde Archipelago, Indonesia	5.07802 S 119.31690 E	2018-04-30	Rotaliida	Operculina ammonoides	yes	9708995	771	/	/	/	/	/	Kapala iridicolor	Hymenoptera	123	123	0.86	6e-24	0.7266	754	KT337131.1
Operculina ammonoides_3719	Operculina ammonoides_A25	Spermonde Archipelago, Indonesia	5.05170 S 119.35388 E	2018-05-05	Rotaliida	Operculina ammonoides	yes	2589962	132.2	yes	/	/	/	/	Kapala iridicolor	Hymenoptera	123	123	0.86	6e-24	0.7266	754	KT337131.1
Operculinella cumingii_3740		Spermonde Archipelago, Indonesia	5.10323 S 119.28475 E	2018-04-23	Rotaliida	Operculinella cummingii	/			yes	/	/	/	/	Colletes nieuwoudtvillei	Hymenoptera	116	116	0.99	9e-22	0.7059	681	EF028542.1
Orbulina universa_3782		North Atlantic Ocean	43.064250 N, 17.470167 W	2017-09-27	Rotaliida	Orbulina universa	/			yes	/	yes	/	/	Lirata sp. D0188	Hymenoptera	132	132	0.93	1e-26	0.7167	425	KC008247.1
Orbulina universa_3783		North Atlantic Ocean	43.064250 N, 17.470167 W	2017-09-27	Rotaliida	Orbulina universa	/			yes	yes	yes	/	/	Lirata sp. D0188	Hymenoptera	132	132	0.93	1e-26	0.7167	425	KC008247.1
Orbulina universa_3784		North Atlantic Ocean	43.064250 N, 17.470167 W	2017-09-27	Rotaliida	Orbulina universa	/			yes	yes	yes	/	/	Lirata sp. D0188	Hymenoptera	132	132	0.93	1e-26	0.7167	425	KC008247.1
Orbulina universa_3785		North Atlantic Ocean	43.064250 N, 17.470167 W	2017-09-27	Rotaliida	Orbulina universa	/			yes	yes	yes	/	/	Lirata sp. D0188	Hymenoptera	132	132	0.93	1e-26	0.7167	425	KC008247.1
Parasorites sp_3488	Parasorites sp_A13	Spermonde Archipelago, Indonesia	5.10323 S 119.28475 E	2018-04-23	Miliolida	Parasorites sp.	yes	27392869	410.9	/	yes	/	yes	yes	Orasema xanthopus group sp. 1 JH-2016	Hymenoptera	118	118	0.92	3e-22	0.6944	651	KR733143.1
Parasorites sp_3489	Parasorites sp_A14	Spermonde Archipelago, Indonesia	5.10323 S 119.28475 E	2018-04-23	Miliolida	Parasorites sp.	yes	2287450	147.6	/	yes	/	/	/	Orasema xanthopus group sp. 1 JH-2016	Hymenoptera	118	118	0.92	3e-22	0.6944	651	KR733143.1
Parasorites sp_3490	Parasorites sp_A16	Spermonde Archipelago, Indonesia	5.10323 S 119.28475 E	2018-04-23	Miliolida	Parasorites sp.	yes	2622031	66	/	/	/	/	yes	Orasema xanthopus group sp. 1 JH-2016	Hymenoptera	118	118	0.92	3e-22	0.6944	651	KR733143.1
Parasorites sp_3492		Spermonde Archipelago, Indonesia	5.10323 S 119.28475 E	2018-04-23	Miliolida	Parasorites sp.	/			/	/	/	/	yes	Orasema xanthopus group sp. 1 JH-2016	Hymenoptera	118	118	0.92	3e-22	0.6944	651	KR733143.1
Peneroplis sp_3494		Spermonde Archipelago, Indonesia	5.10323 S 119.28475 E	2018-04-23	Miliolida	Peneroplis sp.	/			/	yes	/	yes	yes	Polybia bistriata	Hymenoptera	97.8	97.8	0.96	9e-16	0.682	1031	MT444714.1
Peneroplis sp_3496		Spermonde Archipelago, Indonesia	5.10323 S 119.28475 E	2018-04-23	Miliolida	Peneroplis sp.	/			/	yes	/	yes	yes	Polybia bistriata	Hymenoptera	97.8	97.8	0.96	9e-16	0.682	1031	MT444714.1
Peneroplis sp_3497		Spermonde Archipelago, Indonesia	5.10323 S 119.28475 E	2018-04-23	Miliolida	Peneroplis sp.	/			/	yes	/	yes	yes	Polybia bistriata	Hymenoptera	97.8	97.8	0.96	9e-16	0.682	1031	MT444714.1
Peneroplis sp_3498		Spermonde Archipelago, Indonesia	5.10323 S 119.28475 E	2018-04-23	Miliolida	Peneroplis sp.	/			/	yes	yes	yes	yes	Polybia bistriata	Hymenoptera	97.8	97.8	0.96	9e-16	0.682	1031	MT444714.1
Sorites sp._3471	Sorites sp._A11	Spermonde Archipelago, Indonesia	4.97522 S 119.20795 E	2018-04-26	Miliolida	Sorites sp.	yes	15041193	185.1	/	/	yes	yes	yes	Polybia bistriata	Hymenoptera	101	101	0.54	7e-17	0.7321	1031	MT444714.1
Sorites sp._3474		Spermonde Archipelago, Indonesia	4.97522 S 119.20795 E	2018-04-26	Miliolida	Sorites sp.	/			/	yes	/	yes	yes	Polybia bistriata	Hymenoptera	101	101	0.54	7e-17	0.7321	1031	MT444714.1
Sorites sp._3476		Spermonde Archipelago, Indonesia	4.97522 S 119.20795 E	2018-04-26	Miliolida	Sorites sp.	/			/	yes	/	yes	yes	Rhyacopsyche dikrosa	Trichoptera	96.9	96.9	0.52	9e-16	0.7301	653	KU094952.1
Sorites sp._3478		Spermonde Archipelago, Indonesia	4.97522 S 119.20795 E	2018-04-26	Miliolida	Sorites sp.	/			/	yes	yes	yes	yes	Polybia bistriata	Hymenoptera	101	101	0.54	7e-17	0.7321	1031	MT444714.1
Sorites sp._CB1	Sorites sp._CB1	West Australia, Australia	23.140287 S 113.769486 E	2018-10-18	Miliolida	Sorites sp.	yes	8957985	266	/	/	/	/	/	Polybia bistriata	Hymenoptera	101	101	0.54	7e-17	0.7321	1031	MT444714.1

## Sheet: Sheet2
A1	ForamShot_	ForamShot_A1		.fastq.gz	ForamShot_A1.fastq.gz
A11	ForamShot_	ForamShot_A11		.fastq.gz	ForamShot_A11.fastq.gz
A13	ForamShot_	ForamShot_A13		.fastq.gz	ForamShot_A13.fastq.gz
A14	ForamShot_	ForamShot_A14		.fastq.gz	ForamShot_A14.fastq.gz
A16	ForamShot_	ForamShot_A16		.fastq.gz	ForamShot_A16.fastq.gz
A2	ForamShot_	ForamShot_A2		.fastq.gz	ForamShot_A2.fastq.gz
A21	ForamShot_	ForamShot_A21		.fastq.gz	ForamShot_A21.fastq.gz
A22	ForamShot_	ForamShot_A22		.fastq.gz	ForamShot_A22.fastq.gz
A23	ForamShot_	ForamShot_A23		.fastq.gz	ForamShot_A23.fastq.gz
A24	ForamShot_	ForamShot_A24		.fastq.gz	ForamShot_A24.fastq.gz
A25	ForamShot_	ForamShot_A25		.fastq.gz	ForamShot_A25.fastq.gz
A26	ForamShot_	ForamShot_A26		.fastq.gz	ForamShot_A26.fastq.gz
A27	ForamShot_	ForamShot_A27		.fastq.gz	ForamShot_A27.fastq.gz
A28	ForamShot_	ForamShot_A28		.fastq.gz	ForamShot_A28.fastq.gz
A29	ForamShot_	ForamShot_A29		.fastq.gz	ForamShot_A29.fastq.gz
A3	ForamShot_	ForamShot_A3		.fastq.gz	ForamShot_A3.fastq.gz
A4	ForamShot_	ForamShot_A4		.fastq.gz	ForamShot_A4.fastq.gz
A5	ForamShot_	ForamShot_A5		.fastq.gz	ForamShot_A5.fastq.gz
A7	ForamShot_	ForamShot_A7		.fastq.gz	ForamShot_A7.fastq.gz
A8	ForamShot_	ForamShot_A8		.fastq.gz	ForamShot_A8.fastq.gz
CB1	ForamShot_	ForamShot_CB1		.fastq.gz	ForamShot_CB1.fastq.gz
